# Supplementary material for: Cannabidiol-Loaded Solid Lipid Nanoparticles Ameliorate the Inhibition of Proinflammatory Cytokines and Free Radicals in an In Vitro Inflammation-Induced Cell Model
Source: Int J Mol Sci. 2024 Apr 26;25(9):4744. doi: 10.3390/ijms25094744 (PMC11083812; doi:10.3390/ijms25094744)
Supplement: Supplementary file 1 [file ijms-25-04744-s001.zip]

Archive with 1 entries (1 files):
- ijms-2947638-supplementary.pdf
